# Supplementary material for: Contemporary Changes in Global Trends in Early-Onset Cancer: Incidence and Mortality (2000–2021)
Source: Cancers (Basel). 2025 Aug 25;17(17):2766. doi: 10.3390/cancers17172766 (PMC12427225; doi:10.3390/cancers17172766)
Supplement: Supplementary file 1 [file cancers-17-02766-s001.zip]

Archive with 1 entries (1 files):
- cancers-3704483-supplementary.pdf
